# Supplementary material for: Prediction of PSA Response after Dexamethasone Switch during Abiraterone Acetate + Prednisolone Treatment of Metastatic Castration-Resistant Prostate Cancer Patients
Source: Cancers (Basel). 2024 Aug 3;16(15):2760. doi: 10.3390/cancers16152760 (PMC11311488; doi:10.3390/cancers16152760)
Supplement: Supplementary file 1 [file cancers-16-02760-s001.zip › Supplementary Table S1.xlsx]

## Sheet: Munka1
PARAMETERS	Please fill in	Score
Patient's medical history	below
Date of birth (YYYY.MM.DD)
Date of diagnosis of prostate cancer (YYYY.MM.DD)
Gleason score		?
Date of castration resistance (YYYY.MM.DD)		?
At start of abiraterone+prednisolone treatment
Date of abiraterone start (YYYY.MM.DD)		?
Abiraterone treatment as pre-chemotherapy (Y or N)		?
Visceral metastasis (Y or N)		?
PSA [ng/ml]		?
LDH [U/l]		?
White blood cells [109/l]		?
Lymphocytes [109/l]		?
Platelets [109/l]		?
At switch from prednisolone to dexamethasone
Date of PSA progression (YYYY.MM.DD)		?
PSA [ng/ml]		?
LDH [U/l]		?
ALP [U/l]		?
Hemoglobin [g/dl]		?
White blood cells [109/l]		?
Neutrophils [109/l]		?
Lymphocytes [109/l]		?
Platelets [109/l]		?
RESULT	#VALUE!	?
